# Supplementary material for: Management Patterns of Croup in Korean Emergency Departments: A Nationwide Cohort Study
Source: Children (Basel). 2025 Sep 25;12(10):1301. doi: 10.3390/children12101301 (PMC12562596; doi:10.3390/children12101301)
Supplement: Supplementary file 1 [file children-12-01301-s001.zip]

Archive with 1 entries (1 files):
- children-3850683-supplementary.pdf
